# Supplementary material for: Behavioral Effects of Exposure to Phthalates in Female Rodents: Evidence for Endocrine Disruption?
Source: Int J Mol Sci. 2022 Feb 25;23(5):2559. doi: 10.3390/ijms23052559 (PMC8910129; doi:10.3390/ijms23052559)
Supplement: Supplementary file 1 [file ijms-23-02559-s001.zip]

Archive with 1 entries (1 files):
- ijms-1597747-supplementary.pdf
